# Supplementary material for: Template-Based Modeling of Protein-RNA Interactions
Source: PLoS Comput Biol. 2016 Sep 23;12(9):e1005120. doi: 10.1371/journal.pcbi.1005120 (PMC5035060; doi:10.1371/journal.pcbi.1005120)
Supplement: S1 Table — (XLSX) [file pcbi.1005120.s005.xlsx]

## Sheet: Benchmark results
S1 Table. PRIME and RPDock benchmarking on protein-RNA set
Protein-RNA docking benchmark1						PRIME & complex structural score (top 10)						RPDOCK & DECK-RP (top10)
PDBa	Protein/RNA description	PDBb	RMSDc	PDBb	RMSDc	no.of hitsd	rank of first hite	ligand rmsdf	template id	TMscore	struct score	no.of hitsd	rank of first hitg	ligand rmsdf
3BSB_b:c	Homo sapiens Pumilio1 protein / CyclinB reverse RNA	1M8Z_a	1.8	3BSB_c	0	-	-	-	-	-	-	7	1	7.55
1MFQ_c:a	Homo sapiens SRP 54kDa protein / 7S RNA of human SRP	1QB2_b	3.1	1L9A_b	5.1	-	-	-	-	-	-	-	-	-
1K8W_a:b	Escherichia coli pseudouridine synthase TruB / T stem-loop RNA	1R3F_a	2.2	1K8W_b	0	1	1	3.02	2AB4_AB	0.79	0.79	3	6	4.94
2ASB_a:b	Mycobacterium tuberculosis NusA / BoxC stem-loop motif RNA fragment	1K0R_a	1.1	2ASB_b	0	-	-	-	-	-	-	6	1	1.85
1EKZ_a:b	Drosophila melanogaster Staufen dsRBD / RNA hairpin	1STU_a	5.2	1EKZ_b	0	-	-	-	-	-	-	-	-	-
1F7U_a:b	Saccharomyces cerevisiae arginyl-tRNA synthetase / Arg-tRNA	1BS2_a	3.4	1F7U_b	0	6	1	2.54	2ZUE_AB	0.79	0.63	-	-	-
2FY1_a:b	Homo sapiens RNA-binding motif protein Y / S1A stem-loop RNA	1X5S_a	5.5	2FY1_b	0	-	-	-	-	-	-	2	2	7.03
1WSU_a:e	Moorella thermoacetica C-terminal domain of elongation factor selB / SECIS RNA	1LVA_a	0.7	1WSU_e	0	1	1	7.36	2PJP_AB	0.57	0.57	1	10	9.28
1S03_h:a	Escherichia coli ribosomal Protein S8 / spc Operon mRNA fragment	1SEI_a	1.6	1S03_a	0	1	1	4.96	2VQE_HA	0.86	0.68	-	-	-
1B7F_a:p	Drosophila melanogaster sxl-lethal protein / RNA	3SXL_a	6.7	1B7F_p	0	-	-	-	-	-	-	1	2	7.3
2DER_b:d	Escherichia coli tRNA-specific 2-thiouridylase mnmA / Glu-tRNA	2HMA_a	2.8	2DER_d	0	-	-	-	-	-	-	4	1	6.97
1VFG_a:c	Aquifex aeolicus tRNA nucleotidyltransferase / primer tRNA and an incoming ATP analog	3H38_a	4	1EIY_c	3.1	-	-	-	-	-	-	-	-	-
1RLG_a:c	Archaeoglobus fulgidus 50S ribosomal protein L7Ae / box C/D RNA fragment	1XBI_a	2.4	1RLG_c	0	6	1	1.66	4BW0_BA	0.93	0.78	-	-	-
1KOG_a:i	Escherichia coli threonyl-tRNA synthetase / essential domain of its mRNA operator	1EVL_a	0.6	1KOG_i	0	3	1	7.97	1H4S_BT	0.72	0.65	-	-	-
2F8K_a:b	SAM domain of Saccharomyces cerevisiae Vts1 / RNA ligand	2D3D_a	0.5	2F8K_b	0	-	-	-	-	-	-	-	-	-
2CSX_a:c	Aquifex aeolicus methionyl-tRNA synthetase / Met-tRNA	2D5B_a	2.2	2CSX_c	0	10	1	7.09	1U0B_BA	0.67	0.66	-	-	-
3BSX_a:c	Homo sapiens Pumilio 1 protein / Puf5 RNA	1M8Z_a	1.5	3BSX_c	0	-	-	-	-	-	-	1	1	9.04
2HGH_a:b	Xenopus laevis transcription factor IIIA zinc fingers 4-6 / 5S rRNA 55mer	2J7J_a	12	2HGH_b	0	-	-	-	-	-	-	-	-	-
2HW8_a:b	Thermus thermophilus ribosomal protein L1 / Methanococcus vannielii mRNA fragment	1AD2_a	6.7	2HW8_b	0	-	-	-	-	-	-	-	-	-
1U0B_b:a	Escherichia coli cysteinyl-tRNA synthetase / Cys-tRNA	1LI7_a	1	1B23_r	6.6	2	3	9.92	4AS1_AB	0.55	0.55	-	-	-
1QTQ_a:b	Escherichia coli glutaminyl-tRNA synthetase / Gln-tRNA	1NYL_a	1.6	3KNH_y	4.6	7	1	5.11	1ZJW_AB	0.96	0.7	-	-	-
2FMT_a:c	Escherichia coli methionyl-tRNAfMet formyltransferase / formyl-methionyl-tRNAfMet	1FMT_a	1.2	3CW5_a	2.9	-	-	-	-	-	-	-	-	-
2DRA_a:b	Archaeoglobus fulgidus CCA-adding enzyme with tRNAminiDCC and ATP	1R89_a	1.9	1VFG_d	3	8	1	3.07	3OVB_AC	0.96	0.73	-	-	-
1T4L_b:a	Saccharomyces cerevisiae dsRBD of Rnt1p RNase III / 5' terminal RNA hairpin of snR47 precursor	1T4O_a	2.2	1T4L_a	0	-	-	-	-	-	-	-	-	-
3BX2_a:c	Saccharomyces cerevisiae Puf4 RBD / HO endonuclease RNA 3' UTR recognition sequence	1M8Z_a	3.5	3BX2_c	0	-	-	-	-	-	-	1	2	6.82
1C0A_a:b	Escherichia Coli aspartyl-tRNA synthetase / Asp-tRNA	1EQR_a	1.6	1EFW_c	2.4	1	1	4.41	1IL2_AC	0.96	0.6	-	-	-
1B23_p:r	Thermus Aquaticus elongation factor EF-TU:GTP / E. Coli cysteinyl-tRNA	1TUI_a	10	1U0B_a	6.6	-	-	-	-	-	-	-	-	-
2IPY_a:c	Oryctolagus cuniculus Iron-responsive element-binding protein 1 / ferritin IRE-RNA	2B3Y_a	11.8	2IPY_c	0	-	-	-	-	-	-	-	-	-
1G1X_a:d	Thermus thermophilus ribosomal protein S6 / 16S rRNA fragment	1RIS_a	1.9	1G1X_d	0	1	1	1.94	2VQE_FA	0.91	0.82	-	-	-
1Q2R_a:e	Zymomonas mobilis catalytic tRNA guanine transglycosylase / RNA substrate	1R5Y_a	0.8	1Q2R_e	0	-	-	-	-	-	-	1	5	9.38
1HQ1_a:b	M domain of Escherichia coli SRP Ffh protein / domain IV of 4.5S SRP RNA	2FFH_a	1.2	1CQL_a	9.5	-	-	-	-	-	-	-	-	-
1HC8_a:c	Bacillus stearothermophilus ribosomal protein L11 / 23S rRNA fragment	1FOY_a	2.9	1HC8_c	0	7	1	3.31	1Y39_AC	0.71	0.71	-	-	-
1JBR_b:d	Aspergillus restrictus ribotoxin restrictocin / 23S rRNA sarcin-ricin domain	1AQZ_a	0.6	1JBR_d	0	1	1	3.17	1JBS_AC	0.95	0.41	-	-	-
1E7K_a:c	Homo sapiens spliceosomal 15.5kd protein / U4 snRNA fragment	2JNB_a	3.2	1E7K_c	0	6	4	1.86	3SIU_AC	0.82	0.59	5	1	7.01
1MMS_a:c	Thermotoga maritima ribosomal protein L11 / 23S rRNA fragment	2K3F_a	4.2	1MMS_c	0	7	1	3.02	4KIX_IA	0.65	0.65	-	-	-
1OOA_a:c	Mus musculus nuclear factor NF-kappa-B p105 subunit / high-affinity RNA aptamer	3DO7_b	6.4	2JWV_a	6	-	-	-	-	-	-	1	2	9.8
2BU1_a:r	Bacteriophage ms2 coat protein / RNA harpin	2MS2_a	0.2	2BU1_r	0	2	1	3.25	4L8H_AR	0.77	0.72	-	-	-
1RKJ_a:b	N-terminal RNA-binding domains of Mesocricetus auratus nucleolin / pre-rRNA target	2KRR_a	10.1	1QWA_a	4.9	-	-	-	-	-	-	-	-	-
2I82_a:e	Escherichia coli pseudouridine synthase / anticodon stem loop of Phe-tRNA	1XPI_a	4.9	2I82_e	0	2	2	5.66	2AB4_AB	0.51	0.51	-	-	-
1U63_a:b	Methanocaldococcus jannaschii ribosomal protein L1 / mRNA fragment	1I2A_a	1.3	1U63_b	0	3	3	4.6	1ZHO_AB	0.76	0.6	-	-	-
1N78_a:c	Thermus thermophilus glutamyl-tRNA synthetase / Glu-tRNA and glutamol-AMP	1J09_a	1.9	1N78_c	0	7	1	2.39	3AKZ_AE	0.9	0.77	8	1	4.84
1LNG_a:b	Methanocaldococcus jannaschii SRP 19kDa protein / 7S.S SRP RNA	1KVV_a	4.1	1Z43_a	2	2	1	6.62	1L9A_AB	0.68	0.68	-	-	-
2V3C_c:m	Methanocaldococcus jannaschii SRP54 protein / 7S.S SRP RNA	3DM5_a	13	1Z43_a	1.7	-	-	-	-	-	-	-	-	-
1DK1_a:b	Thermus thermophilus ribosomal protein S15 / 16S rRNA fragment	2FKX_a	2.8	1DK1_b	0	3	1	6.25	1F7Y_AB	0.72	0.72	-	-	-
1K1G_a:b	Homo sapiens SF1-Bo isoform / yeast and mammalian pre-mRNA transcript intron BPS	2BL5_a	10.7	1K1G_b	0	-	-	-	-	-	-	-	-	-
1H3E_a:b	Thermus thermophilus tyrosyl-tRNA synthetase / Tyr- tRNA(gua) and ATP and tyrosinol	1H3F_a	9.4	1H3E_b	0	1	1	9.6	1J1U_AB	0.65	0.6	-	-	-
1EC6_a:d	Homo sapiens Nova-2 KH3 K-homology RNA-binding domain / RNA hairpin	1DTJ_a	1.6	1EC6_d	0	2	1	9.25	2ANN_AB	0.62	0.56	-	-	-
1QF6_a:b	Escherichia coli threonyl-trna synthetase complexed with its cognate tRNA	1NYQ_a	4.1	3FOZ_c	3.9	-	-	-	-	-	-	-	-	-
1OB2_a:b	Escherichia coli elongation factor EF-TU / Phe-tRNA	1EFC_a	11.2	1EHZ_a	2.7	-	-	-	-	-	-	-	-	-
1 downloaded from http://life.bsc.es/pid/protein-rna-benchmark
a PDB code of binary protein-RNA complex; protein and RNA chains separated by colon
b PDB code of protein or RNA subunits
c RMSD (Å) between Cα atoms (for proteins) or phosphorous atoms (for RNA) of individual bound and unbound structures
d number of accepted models
e ranked by structural score
f ligand rmsd (of RNA C3' atoms) calculated by PRIME
g ranked by DRCK-RP
